# Supplementary material for: Comparing Long-Term Outcomes in Glomerular Disease Patients Presenting with Nephrotic Syndrome Versus Nephrotic Range Proteinuria
Source: Life (Basel). 2024 Dec 18;14(12):1674. doi: 10.3390/life14121674 (PMC11728368; doi:10.3390/life14121674)
Supplement: Supplementary file 1 [file life-14-01674-s001.zip]

Archive with 1 entries (1 files):
- life-3342563-supplementary.pdf
